# Supplementary material for: Identification of Mg2+ ions next to nucleotides in cryo-EM maps using electrostatic potential maps
Source: Acta Crystallogr D Struct Biol. 2021 Mar 30;77(Pt 4):534–9. doi: 10.1107/S2059798321001893 (PMC8025889; doi:10.1107/S2059798321001893)
Supplement: Supplementary file 3 [file d-77-00534-sup3.txt]

global_
_lib_name         mon_lib
_lib_version      5.44
_lib_update       30/05/14
# ------------------------------------------------
# Generated by Jimin Wang, March 2018 based on 
# Pavlov-Siegbahn-Sandstrom-1998 DFT data
#
# ---   LIST OF MONOMERS ---
#
data_comp_list
loop_
_chem_comp.id
_chem_comp.three_letter_code
_chem_comp.name
_chem_comp.group
_chem_comp.number_atoms_all
_chem_comp.number_atoms_nh
_chem_comp.desc_level
HHM      HHM '.                                   ' .                  18   7 .
#
# --- DESCRIPTION OF MONOMERS ---
#
data_comp_HHM
#
loop_
_chem_comp_atom.comp_id
_chem_comp_atom.atom_id
_chem_comp_atom.type_symbol
_chem_comp_atom.type_energy
_chem_comp_atom.partial_charge
_chem_comp_atom.x
_chem_comp_atom.y
_chem_comp_atom.z
 HHM            MG    MG    MG        +2.000      10.000   10.000   10.000
 HHM            O1     O    OH1       -0.770      12.080   10.000   10.000
 HHM           H11     H    H         +0.380      12.640   10.792   10.000
 HHM           H12     H    H         +0.380      12.640    9.208   10.000
 HHM            O2     O    OH1       -0.770       7.920   10.000   10.000
 HHM           H21     H    H         +0.380       7.360   10.792   10.000
 HHM           H22     H    H         +0.380       7.360    9.208   10.000
 HHM            O3     O    OH1       -0.770      10.000   12.080   10.000
 HHM           H31     H    H         +0.380      10.000   12.640   10.792
 HHM           H32     H    H         +0.380      10.000   12.640    9.208
 HHM            O4     O    OH1       -0.770      10.000    7.920   10.000
 HHM           H41     H    H         +0.380      10.000    7.360   10.792
 HHM           H42     H    H         +0.380      10.000    7.360    9.208
 HHM            O5     O    OH1       -0.770      10.000   10.000   12.080
 HHM           H51     H    H         +0.380      10.792   10.000   12.640
 HHM           H52     H    H         +0.380       9.208   10.000   12.640
 HHM            O6     O    OH1       -0.770      10.000   10.000    7.920
 HHM           H61     H    H         +0.380      10.792   10.000    7.360
 HHM           H62     H    H         +0.380       9.208   10.000    7.360
loop_
_chem_comp_tree.comp_id
_chem_comp_tree.atom_id
_chem_comp_tree.atom_back
_chem_comp_tree.atom_forward
_chem_comp_tree.connect_type
 HHM      O6     n/a    MG     START
 HHM      H61    O6     .      .
 HHM      H62    O6     .      .
 HHM      MG     O6     O1     .
 HHM      O5     MG     H51    .
 HHM      O5     MG     H52    .
 HHM      H51    O5     .      .
 HHM      H52    O5     .      .
 HHM      O2     MG     H21    .
 HHM      O2     MG     H22    .
 HHM      H21    O2     .      .
 HHM      H22    O2     .      .
 HHM      O3     MG     H31    .
 HHM      O3     MG     H32    .
 HHM      H31    O3     .      .
 HHM      H32    O3     .      .
 HHM      O4     MG     H41    .
 HHM      O4     MG     H42    .
 HHM      H41    O4     .      .
 HHM      H42    O4     .      .
 HHM      O1     MG     H11    .
 HHM      O1     MG     H12    .
 HHM      H21    O1     .      .
 HHM      H11    O1     .      END
loop_
_chem_comp_bond.comp_id
_chem_comp_bond.atom_id_1
_chem_comp_bond.atom_id_2
_chem_comp_bond.type
_chem_comp_bond.value_dist
_chem_comp_bond.value_dist_esd
 HHM      O1     MG        metal       2.080    0.020
 HHM      O2     MG        metal       2.080    0.020
 HHM      O3     MG        metal       2.080    0.020
 HHM      O4     MG        metal       2.080    0.020
 HHM      O5     MG        metal       2.080    0.020
 HHM      MG     O6        metal       2.080    0.020
 HHM      H11    O1        single      0.970    0.020
 HHM      H12    O2        single      0.970    0.020
 HHM      H13    O3        single      0.970    0.020
 HHM      H14    O4        single      0.970    0.020
 HHM      H15    O5        single      0.970    0.020
 HHM      H16    O6        single      0.970    0.020
 HHM      H21    O1        single      0.970    0.020
 HHM      H22    O2        single      0.970    0.020
 HHM      H23    O3        single      0.970    0.020
 HHM      H24    O4        single      0.970    0.020
 HHM      H25    O5        single      0.970    0.020
 HHM      H26    O6        single      0.970    0.020
loop_
_chem_comp_angle.comp_id
_chem_comp_angle.atom_id_1
_chem_comp_angle.atom_id_2
_chem_comp_angle.atom_id_3
_chem_comp_angle.value_angle
_chem_comp_angle.value_angle_esd
 HHM      O2     MG     O1      180.000    3.000
 HHM      O3     MG     O4      180.000    3.000
 HHM      O6     MG     O5      180.000    3.000
 HHM      O6     MG     O1       90.000    3.000
 HHM      O6     MG     O2       90.000    3.000
 HHM      O6     MG     O3       90.000    3.000
 HHM      O6     MG     O4       90.000    3.000
 HHM      O5     MG     O1       90.000    3.000
 HHM      O5     MG     O2       90.000    3.000
 HHM      O5     MG     O3       90.000    3.000
 HHM      O5     MG     O4       90.000    3.000
 HHM      O4     MG     O1       90.000    3.000
 HHM      O3     MG     O1       90.000    3.000
 HHM      O2     MG     O3       90.000    3.000
 HHM      O2     MG     O4       90.000    3.000
 HHM      MG     O1     H11     125.265    3.000
 HHM      MG     O2     H12     125.265    3.000
 HHM      MG     O3     H13     125.265    3.000
 HHM      MG     O4     H14     125.265    3.000
 HHM      MG     O5     H15     125.265    3.000
 HHM      MG     O1     H21     125.265    3.000
 HHM      MG     O2     H22     125.265    3.000
 HHM      MG     O3     H23     125.265    3.000
 HHM      MG     O4     H24     125.265    3.000
 HHM      MG     O5     H25     125.265    3.000
 HHM      H11    O1     H12     125.265    3.000
 HHM      H21    O2     H22     125.265    3.000
 HHM      H31    O3     H32     125.265    3.000
 HHM      H41    O4     H42     125.265    3.000
 HHM      H51    O5     H52     125.265    3.000
 HHM      H61    O6     H62     125.265    3.000
loop_
loop_
_chem_comp_tor.comp_id
_chem_comp_tor.id
_chem_comp_tor.atom_id_1
_chem_comp_tor.atom_id_2
_chem_comp_tor.atom_id_3
_chem_comp_tor.atom_id_4
_chem_comp_tor.value_angle
_chem_comp_tor.value_angle_esd
_chem_comp_tor.period
 HHM      var_1            H61    O6     MG     O1               180.000           20.000   3
 HHM      var_2            H51    O5     MG     O1               180.000           20.000   3
 HHM      var_3            H41    O4     MG     O1               180.000           20.000   3
 HHM      var_4            H31    O3     MG     O1               180.000           20.000   3
 HHM      var_5            H21    O2     MG     O2               180.000           20.000   3
 HHM      var_6            H11    O1     MG     O1               180.000           20.000   3
loop_
_chem_comp_chir.comp_id
_chem_comp_chir.id
_chem_comp_chir.atom_id_centre
_chem_comp_chir.atom_id_1
_chem_comp_chir.atom_id_2
_chem_comp_chir.atom_id_3
_chem_comp_chir.volume_sign
_chem_comp_chir.atom_id_4
_chem_comp_chir.atom_id_5
_chem_comp_chir.atom_id_6
_chem_comp_chir.atom_id_7
_chem_comp_chir.atom_id_8
 HHM      chir_01          MG     O6     O5     O2        cross4
                   O3     O1     O4     .      .
# ------------------------------------------------------
# ------------------------------------------------------
