# Supplementary material for: Identification of Mg2+ ions next to nucleotides in cryo-EM maps using electrostatic potential maps
Source: Acta Crystallogr D Struct Biol. 2021 Mar 30;77(Pt 4):534–9. doi: 10.1107/S2059798321001893 (PMC8025889; doi:10.1107/S2059798321001893)
Supplement: Supplementary file 4 [file d-77-00534-sup4.pdb]

CRYST1   30.000   30.000   30.000  90.00  90.00  90.00 P 1                         
ATOM      1  P     G A1347      25.115  17.587  12.120  1.00  2.00  1.17     P       
ATOM      2  OP3   G A1347      24.178  18.435  12.873  1.00  2.00 -0.78     O       
ATOM      3  OP1   G A1347      25.824  18.459  11.171  1.00  2.00 -0.78     O       
ATOM      4  O5'   G A1347      24.194  16.618  11.264  1.00  2.00 -0.50     O       
ATOM      5  C5'   G A1347      24.776  15.600  10.440  1.00  2.00  0.06     C       
ATOM      6 H5'    G A1347      25.649  15.178  10.940  1.00  2.00  0.07     H       
ATOM      7 H5''   G A1347      25.105  16.038   9.495  1.00  2.00  0.07     H       
ATOM      8  C4'   G A1347      23.772  14.511  10.169  1.00  2.00  0.11     C       
ATOM      9  H4'   G A1347      24.137  13.890   9.339  1.00  2.00  0.12     H       
ATOM     10  C3'   G A1347      22.359  14.964   9.857  1.00  2.00  0.20     C       
ATOM     11  H3'   G A1347      22.060  15.731  10.585  1.00  2.00  0.06     H       
ATOM     12  O3'   G A1347      22.211  15.456   8.533  1.00  2.00 -0.50     O       
ATOM     13  C2'   G A1347      21.581  13.689  10.133  1.00  2.00  0.07     C       
ATOM     14  H2'   G A1347      20.529  13.899  10.346  1.00  2.00  0.10     H       
ATOM     15  O2'   G A1347      21.705  12.718   9.117  1.00  2.00 -0.61     O       
ATOM     16 HO2'   G A1347      21.214  11.923   9.369  1.00  2.00  0.42     H       
ATOM     17  C1'   G A1347      22.272  13.202  11.403  1.00  2.00  0.02     C       
ATOM     18  H1'   G A1347      22.286  12.103  11.396  1.00  2.00  0.20     H       
ATOM     19  O4'   G A1347      23.599  13.698  11.355  1.00  2.00 -0.35     O       
ATOM     20  N9    G A1347      21.644  13.681  12.628  1.00  2.00  0.05     N       
ATOM     21  C4    G A1347      20.507  13.179  13.212  1.00  2.00  0.12     C       
ATOM     22  C5    G A1347      20.311  13.938  14.344  1.00  2.00  0.17     C       
ATOM     23  N7    G A1347      21.306  14.895  14.473  1.00  2.00 -0.57     N       
ATOM     24  C8    G A1347      22.074  14.704  13.436  1.00  2.00  0.14     C       
ATOM     25  H8    G A1347      22.964  15.289  13.236  1.00  2.00  0.16     H       
ATOM     26  N3    G A1347      19.754  12.162  12.741  1.00  2.00 -0.63     N       
ATOM     27  C2    G A1347      18.711  11.915  13.520  1.00  2.00  0.77     C       
ATOM     28  N2    G A1347      17.858  10.935  13.201  1.00  2.00 -0.97     N       
ATOM     29  H22   G A1347      18.012  10.384  12.368  1.00  2.00  0.44     H       
ATOM     30  H21   G A1347      17.065  10.742  13.795  1.00  2.00  0.44     H       
ATOM     31  N1    G A1347      18.428  12.609  14.669  1.00  2.00 -0.48     N       
ATOM     32  H1    G A1347      17.583  12.328  15.205  1.00  2.00  0.34     H       
ATOM     33  C6    G A1347      19.191  13.657  15.174  1.00  2.00  0.48     C       
ATOM     34  O6    G A1347      18.846  14.222  16.216  1.00  2.00 -0.56     O       
ATOM     35  OP2   G A1347      25.875  16.764  13.084  1.00  2.00 -0.78     O       
ATOM     36  P     U A1348      21.153  16.595   8.237  1.00  2.00  1.17     P       
ATOM     37  OP1   U A1348      21.257  17.611   9.303  1.00  2.00 -0.78     O       
ATOM     38  O5'   U A1348      19.769  15.842   8.410  1.00  2.00 -0.50     O       
ATOM     39  C5'   U A1348      19.293  14.938   7.406  1.00  2.00  0.06     C       
ATOM     40 H5'    U A1348      20.097  14.264   7.104  1.00  2.00  0.07     H       
ATOM     41 H5''   U A1348      18.968  15.499   6.527  1.00  2.00  0.07     H       
ATOM     42  C4'   U A1348      18.142  14.143   7.958  1.00  2.00  0.11     C       
ATOM     43  H4'   U A1348      17.986  13.255   7.331  1.00  2.00  0.12     H       
ATOM     44  C3'   U A1348      16.822  14.893   8.097  1.00  2.00  0.20     C       
ATOM     45  H3'   U A1348      17.059  15.854   8.574  1.00  2.00  0.06     H       
ATOM     46  O3'   U A1348      16.082  15.181   6.923  1.00  2.00 -0.50     O       
ATOM     47  C2'   U A1348      16.121  14.047   9.153  1.00  2.00  0.07     C       
ATOM     48  H2'   U A1348      15.345  14.585   9.680  1.00  2.00  0.10     H       
ATOM     49  O2'   U A1348      15.603  12.826   8.673  1.00  2.00 -0.61     O       
ATOM     50 HO2'   U A1348      14.674  12.748   8.927  1.00  2.00  0.42     H       
ATOM     51  C1'   U A1348      17.284  13.811  10.109  1.00  2.00  0.07     C       
ATOM     52  H1'   U A1348      17.361  14.881   9.920  1.00  2.00  0.18     H       
ATOM     53  O4'   U A1348      18.459  13.742   9.325  1.00  2.00 -0.35     O       
ATOM     54  N1    U A1348      17.479  14.642  11.305  1.00  2.00  0.04     N       
ATOM     55  C6    U A1348      18.429  15.636  11.336  1.00  2.00 -0.11     C       
ATOM     56  H6    U A1348      19.061  15.785  10.472  1.00  2.00  0.22     H       
ATOM     57  C5    U A1348      18.605  16.434  12.390  1.00  2.00 -0.36     C       
ATOM     58  H5    U A1348      19.378  17.193  12.376  1.00  2.00  0.18     H       
ATOM     59  C4    U A1348      17.777  16.277  13.541  1.00  2.00  0.60     C       
ATOM     60  N3    U A1348      16.838  15.275  13.437  1.00  2.00 -0.35     N       
ATOM     61  H3    U A1348      16.221  15.134  14.261  1.00  2.00  0.32     H       
ATOM     62  C2    U A1348      16.626  14.445  12.367  1.00  2.00  0.47     C       
ATOM     63  O2    U A1348      15.763  13.587  12.370  1.00  2.00 -0.55     O       
ATOM     64  O4    U A1348      17.848  16.939  14.577  1.00  2.00 -0.58     O       
ATOM     65  OP2   U A1348      21.281  16.985   6.822  1.00  2.00 -0.78     O       
ATOM     66  P     G A1349      15.304  16.560   6.833  1.00  2.00  1.17     P       
ATOM     67  OP1   G A1349      14.915  16.781   5.430  1.00  2.00 -0.78     O       
ATOM     68  O5'   G A1349      13.990  16.275   7.682  1.00  2.00 -0.50     O       
ATOM     69  C5'   G A1349      12.748  15.942   7.043  1.00  2.00  0.06     C       
ATOM     70 H5'    G A1349      12.858  15.008   6.488  1.00  2.00  0.07     H       
ATOM     71 H5''   G A1349      12.477  16.727   6.334  1.00  2.00  0.07     H       
ATOM     72  C4'   G A1349      11.659  15.794   8.075  1.00  2.00  0.11     C       
ATOM     73  H4'   G A1349      10.850  15.183   7.649  1.00  2.00  0.12     H       
ATOM     74  C3'   G A1349      11.062  17.085   8.616  1.00  2.00  0.20     C       
ATOM     75  H3'   G A1349      11.881  17.790   8.819  1.00  2.00  0.06     H       
ATOM     76  O3'   G A1349      10.089  17.707   7.774  1.00  2.00 -0.50     O       
ATOM     77 HO3'   G A1349       9.321  17.125   7.684  1.00  2.00  0.44     H       
ATOM     78  C2'   G A1349      10.490  16.609   9.943  1.00  2.00  0.07     C       
ATOM     79  H2'   G A1349      10.394  17.454  10.640  1.00  2.00  0.10     H       
ATOM     80  O2'   G A1349       9.283  15.890   9.832  1.00  2.00 -0.61     O       
ATOM     81 HO2'   G A1349       8.873  15.809  10.704  1.00  2.00  0.42     H       
ATOM     82  C1'   G A1349      11.592  15.664  10.417  1.00  2.00  0.02     C       
ATOM     83  H1'   G A1349      11.133  14.850  10.997  1.00  2.00  0.20     H       
ATOM     84  O4'   G A1349      12.203  15.139   9.252  1.00  2.00 -0.35     O       
ATOM     85  N9    G A1349      12.610  16.334  11.219  1.00  2.00  0.05     N       
ATOM     86  C4    G A1349      12.500  16.683  12.542  1.00  2.00  0.12     C       
ATOM     87  C5    G A1349      13.687  17.310  12.855  1.00  2.00  0.17     C       
ATOM     88  N7    G A1349      14.519  17.369  11.748  1.00  2.00 -0.57     N       
ATOM     89  C8    G A1349      13.838  16.785  10.800  1.00  2.00  0.14     C       
ATOM     90  H8    G A1349      14.199  16.673   9.790  1.00  2.00  0.16     H       
ATOM     91  N3    G A1349      11.441  16.440  13.343  1.00  2.00 -0.63     N       
ATOM     92  C2    G A1349      11.637  16.886  14.573  1.00  2.00  0.77     C       
ATOM     93  N2    G A1349      10.684  16.726  15.497  1.00  2.00 -0.97     N       
ATOM     94  H22   G A1349       9.820  16.262  15.257  1.00  2.00  0.44     H       
ATOM     95  H21   G A1349      10.831  17.063  16.438  1.00  2.00  0.44     H       
ATOM     96  N1    G A1349      12.778  17.529  14.985  1.00  2.00 -0.48     N       
ATOM     97  H1    G A1349      12.826  17.833  15.979  1.00  2.00  0.34     H       
ATOM     98  C6    G A1349      13.883  17.786  14.179  1.00  2.00  0.48     C       
ATOM     99  O6    G A1349      14.865  18.371  14.650  1.00  2.00 -0.56     O       
ATOM    100  OP2   G A1349      16.101  17.576   7.541  1.00  2.00 -0.78     O       
ATOM    101  P     C C1507      12.177  20.121  24.643  1.00  2.00  1.17     P       
ATOM    102  OP3   C C1507      12.040  21.405  23.917  1.00  2.00 -0.78     O       
ATOM    103  OP1   C C1507      13.558  19.631  24.503  1.00  2.00 -0.78     O       
ATOM    104  O5'   C C1507      11.229  19.127  23.848  1.00  2.00 -0.50     O       
ATOM    105  C5'   C C1507       9.806  19.288  23.906  1.00  2.00  0.06     C       
ATOM    106 H5'    C C1507       9.559  20.350  23.973  1.00  2.00  0.07     H       
ATOM    107 H5''   C C1507       9.417  18.794  24.799  1.00  2.00  0.07     H       
ATOM    108  C4'   C C1507       9.166  18.696  22.679  1.00  2.00  0.11     C       
ATOM    109  H4'   C C1507       8.082  18.624  22.843  1.00  2.00  0.12     H       
ATOM    110  C3'   C C1507       9.686  17.342  22.242  1.00  2.00  0.20     C       
ATOM    111  H3'   C C1507      10.785  17.361  22.235  1.00  2.00  0.06     H       
ATOM    112  O3'   C C1507       9.212  16.283  23.056  1.00  2.00 -0.50     O       
ATOM    113  C2'   C C1507       9.175  17.297  20.813  1.00  2.00  0.07     C       
ATOM    114  H2'   C C1507       9.759  16.579  20.223  1.00  2.00  0.10     H       
ATOM    115  O2'   C C1507       7.793  17.018  20.737  1.00  2.00 -0.61     O       
ATOM    116 HO2'   C C1507       7.653  16.063  20.794  1.00  2.00  0.42     H       
ATOM    117  C1'   C C1507       9.486  18.719  20.358  1.00  2.00  0.01     C       
ATOM    118  H1'   C C1507       8.726  19.043  19.634  1.00  2.00  0.20     H       
ATOM    119  O4'   C C1507       9.438  19.528  21.521  1.00  2.00 -0.35     O       
ATOM    120  N1    C C1507      10.825  18.821  19.776  1.00  2.00 -0.05     N       
ATOM    121  C6    C C1507      11.887  19.245  20.522  1.00  2.00  0.01     C       
ATOM    122  H6    C C1507      11.732  19.536  21.554  1.00  2.00  0.20     H       
ATOM    123  C5    C C1507      13.115  19.316  19.996  1.00  2.00 -0.52     C       
ATOM    124  H5    C C1507      13.958  19.664  20.580  1.00  2.00  0.15     H       
ATOM    125  C4    C C1507      13.270  18.924  18.637  1.00  2.00  0.82     C       
ATOM    126  N4    C C1507      14.468  18.976  18.058  1.00  2.00 -0.95     N       
ATOM    127  H42   C C1507      15.269  19.296  18.584  1.00  2.00  0.42     H       
ATOM    128  H41   C C1507      14.575  18.696  17.094  1.00  2.00  0.42     H       
ATOM    129  N3    C C1507      12.241  18.496  17.905  1.00  2.00 -0.76     N       
ATOM    130  C2    C C1507      11.007  18.427  18.452  1.00  2.00  0.75     C       
ATOM    131  O2    C C1507      10.026  18.036  17.805  1.00  2.00 -0.63     O       
ATOM    132  OP2   C C1507      11.587  20.272  25.983  1.00  2.00 -0.78     O       
ATOM    133  P     A C1508       9.850  14.843  22.923  1.00  2.00  1.17     P       
ATOM    134  OP1   A C1508       9.509  14.085  24.138  1.00  2.00 -0.78     O       
ATOM    135  OP2   A C1508      11.264  15.006  22.538  1.00  2.00 -0.78     O       
ATOM    136  O5'   A C1508       9.038  14.216  21.708  1.00  2.00 -0.50     O       
ATOM    137  C5'   A C1508       9.331  12.898  21.239  1.00  2.00  0.06     C       
ATOM    138 H5'    A C1508       8.605  12.196  21.654  1.00  2.00  0.07     H       
ATOM    139 H5''   A C1508      10.322  12.601  21.588  1.00  2.00  0.07     H       
ATOM    140  C4'   A C1508       9.288  12.831  19.733  1.00  2.00  0.11     C       
ATOM    141  H4'   A C1508       8.280  12.531  19.417  1.00  2.00  0.12     H       
ATOM    142  C3'   A C1508      10.302  11.882  19.115  1.00  2.00  0.20     C       
ATOM    143  H3'   A C1508      11.279  12.052  19.587  1.00  2.00  0.06     H       
ATOM    144  O3'   A C1508       9.907  10.536  19.292  1.00  2.00 -0.50     O       
ATOM    145  C2'   A C1508      10.354  12.387  17.684  1.00  2.00  0.07     C       
ATOM    146  H2'   A C1508      11.317  12.114  17.232  1.00  2.00  0.10     H       
ATOM    147  O2'   A C1508       9.283  11.959  16.874  1.00  2.00 -0.61     O       
ATOM    148 HO2'   A C1508       9.580  11.893  15.956  1.00  2.00  0.42     H       
ATOM    149  C1'   A C1508      10.311  13.897  17.913  1.00  2.00  0.04     C       
ATOM    150  H1'   A C1508       9.758  14.368  17.089  1.00  2.00  0.20     H       
ATOM    151  O4'   A C1508       9.633  14.111  19.141  1.00  2.00 -0.35     O       
ATOM    152  N9    A C1508      11.647  14.477  18.017  1.00  2.00 -0.03     N       
ATOM    153  C4    A C1508      12.597  14.506  17.027  1.00  2.00  0.31     C       
ATOM    154  C5    A C1508      13.695  15.137  17.577  1.00  2.00  0.05     C       
ATOM    155  N7    A C1508      13.447  15.491  18.895  1.00  2.00 -0.61     N       
ATOM    156  C8    A C1508      12.223  15.076  19.107  1.00  2.00  0.20     C       
ATOM    157  H8    A C1508      11.715  15.200  20.054  1.00  2.00  0.15     H       
ATOM    158  N3    A C1508      12.487  14.029  15.776  1.00  2.00 -0.70     N       
ATOM    159  C2    A C1508      13.608  14.238  15.094  1.00  2.00  0.59     C       
ATOM    160  H2    A C1508      13.601  13.885  14.070  1.00  2.00  0.05     H       
ATOM    161  N1    A C1508      14.738  14.834  15.486  1.00  2.00 -0.76     N       
ATOM    162  C6    A C1508      14.816  15.302  16.749  1.00  2.00  0.70     C       
ATOM    163  N6    A C1508      15.946  15.892  17.142  1.00  2.00 -0.90     N       
ATOM    164  H62   A C1508      16.720  15.979  16.500  1.00  2.00  0.41     H       
ATOM    165  H61   A C1508      16.028  16.250  18.083  1.00  2.00  0.41     H       
ATOM    166  P     C C1509      10.731   9.613  20.278  1.00  2.00  1.17     P       
ATOM    167  OP1   C C1509      11.607  10.480  21.090  1.00  2.00 -0.78     O       
ATOM    168  O5'   C C1509      11.655   8.790  19.280  1.00  2.00 -0.50     O       
ATOM    169  C5'   C C1509      11.066   7.983  18.247  1.00  2.00  0.06     C       
ATOM    170 H5'    C C1509      10.047   8.326  18.054  1.00  2.00  0.07     H       
ATOM    171 H5''   C C1509      11.012   6.945  18.583  1.00  2.00  0.07     H       
ATOM    172  C4'   C C1509      11.872   8.057  16.972  1.00  2.00  0.11     C       
ATOM    173  H4'   C C1509      11.338   7.497  16.191  1.00  2.00  0.12     H       
ATOM    174  C3'   C C1509      13.306   7.557  17.025  1.00  2.00  0.20     C       
ATOM    175  H3'   C C1509      13.797   7.998  17.904  1.00  2.00  0.06     H       
ATOM    176  O3'   C C1509      13.464   6.138  17.049  1.00  2.00 -0.50     O       
ATOM    177 HO3'   C C1509      14.195   5.885  16.467  1.00  2.00  0.44     H       
ATOM    178  C2'   C C1509      13.875   8.214  15.775  1.00  2.00  0.07     C       
ATOM    179  H2'   C C1509      14.968   8.298  15.861  1.00  2.00  0.10     H       
ATOM    180  O2'   C C1509      13.506   7.613  14.551  1.00  2.00 -0.61     O       
ATOM    181 HO2'   C C1509      13.634   6.656  14.611  1.00  2.00  0.42     H       
ATOM    182  C1'   C C1509      13.243   9.602  15.865  1.00  2.00  0.01     C       
ATOM    183  H1'   C C1509      13.058   9.982  14.850  1.00  2.00  0.20     H       
ATOM    184  O4'   C C1509      12.019   9.442  16.561  1.00  2.00 -0.35     O       
ATOM    185  N1    C C1509      14.089  10.537  16.614  1.00  2.00 -0.05     N       
ATOM    186  C6    C C1509      13.827  10.837  17.920  1.00  2.00  0.01     C       
ATOM    187  H6    C C1509      12.956  10.408  18.401  1.00  2.00  0.20     H       
ATOM    188  C5    C C1509      14.620  11.665  18.610  1.00  2.00 -0.52     C       
ATOM    189  H5    C C1509      14.407  11.919  19.641  1.00  2.00  0.15     H       
ATOM    190  C4    C C1509      15.753  12.202  17.936  1.00  2.00  0.82     C       
ATOM    191  N4    C C1509      16.579  13.034  18.570  1.00  2.00 -0.95     N       
ATOM    192  H42   C C1509      16.401  13.286  19.532  1.00  2.00  0.42     H       
ATOM    193  H41   C C1509      17.380  13.415  18.088  1.00  2.00  0.42     H       
ATOM    194  N3    C C1509      16.025  11.900  16.666  1.00  2.00 -0.76     N       
ATOM    195  C2    C C1509      15.214  11.063  15.984  1.00  2.00  0.75     C       
ATOM    196  O2    C C1509      15.435  10.757  14.805  1.00  2.00 -0.63     O       
ATOM    197  OP2   C C1509       9.781   8.710  20.953  1.00  2.00 -0.78     O       
HETATM  198 MG   HHM B   1      18.919  18.609  15.434  1.00  2.00 +2.00     MG+2   
HETATM  199  O1  HHM B   1      20.757  17.676  15.154  1.00  2.00 -0.77     O      
HETATM  200  H11 HHM B   1      21.621  18.113  15.213  1.00  2.00 +0.38     H      
HETATM  201  H12 HHM B   1      20.882  16.738  14.945  1.00  2.00 +0.38     H      
HETATM  202  O2  HHM B   1      17.081  19.542  15.714  1.00  2.00 -0.77     O      
HETATM  203  H21 HHM B   1      16.935  20.345  16.238  1.00  2.00 +0.38     H      
HETATM  204  H22 HHM B   1      16.238  19.241  15.341  1.00  2.00 +0.38     H      
HETATM  205  O3  HHM B   1      19.874  20.215  16.349  1.00  2.00 -0.77     O      
HETATM  206  H31 HHM B   1      20.057  20.291  17.299  1.00  2.00 +0.38     H      
HETATM  207  H32 HHM B   1      20.204  21.004  15.892  1.00  2.00 +0.38     H      
HETATM  211  O5  HHM B   1      18.725  17.672  17.281  1.00  2.00 -0.77     O      
HETATM  212  H51 HHM B   1      19.373  17.065  17.672  1.00  2.00 +0.38     H      
HETATM  213  H52 HHM B   1      17.973  17.775  17.885  1.00  2.00 +0.38     H      
HETATM  214  O6  HHM B   1      19.113  19.546  13.587  1.00  2.00 -0.77     O      
HETATM  215  H61 HHM B   1      19.865  19.443  12.983  1.00  2.00 +0.38     H      
HETATM  216  H62 HHM B   1      18.466  20.153  13.197  1.00  2.00 +0.38     H      
END    
